# Supplementary material for: Identifying Glioblastoma Gene Networks Based on Hypergeometric Test Analysis
Source: PLoS One. 2014 Dec 31;9(12):e115842. doi: 10.1371/journal.pone.0115842 (PMC4281219; doi:10.1371/journal.pone.0115842)
Supplement: S1 Table — Gene pairs consisting of the ones that had a PCC above 0.7 and were in the lowest 40% of the range of the hypergeometric log10 scale. (XLSX) [file pone.0115842.s005.xlsx]

## Sheet: Sheet1
	GBM17: Low Hypergeometric, High PCC					GBM31: Low Hypergeometric, High PCC
	Gene1	Gene2	Hypergeometric test	PCC		Gene1	Gene2	Hypergeometric test	PCC
			log(p-value)					log(p-value)
	C1QB	FCER1G	-46.1495	0.86329		CENPE	TPX2	-44.723	0.864653
	CENPE	TPX2	-44.723	0.864653		MCM2	MCM3	-43.0005	0.7634
	LMNA	PTRF	-37.4074	0.716003		CCNA2	BUB1B	-37.429	0.830677
	LAPTM5	TLR2	-34.7784	0.856977		MCM2	MCM7	-36.8093	0.748939
	C1QB	C1QA	-34.6289	0.719759		CCNB1	CCNA2	-36.6817	0.848003
	KIF23	CENPE	-33.9837	0.882353		TPX2	BUB1B	-36.5727	0.871428
	TNFRSF1A	PTRF	-33.6805	0.73119		CENPE	BUB1B	-35.2471	0.834362
	TLR2	SRGN	-33.5521	0.817953		KIF23	CENPE	-33.9837	0.882353
	FCGR2A	LAPTM5	-33.0777	0.80832		CENPE	CCNA2	-33.8431	0.838124
	RAD51AP1	RFC4	-32.8893	0.726633		BAI3	SLC6A1	-33.2791	0.756102
	NUSAP1	KIF23	-32.7084	0.858723		CENPE	CCNB1	-33.1117	0.793785
	NUSAP1	TPX2	-32.3368	0.829584		NUSAP1	KIF23	-32.7084	0.858723
	KIF23	FANCI	-32.1039	0.868844		NUSAP1	TPX2	-32.3368	0.829584
	CENPF	CENPE	-31.6421	0.871244		KIF23	FANCI	-32.1039	0.868844
	KIF23	TPX2	-31.4145	0.85283		TPX2	CCNB1	-31.9436	0.800265
	FANCI	CENPE	-31.2536	0.80482		CENPF	CENPE	-31.6421	0.871244
	NEUROD2	HMP19	-30.3539	0.744367		KIF23	TPX2	-31.4145	0.85283
	KIF14	CENPE	-29.5812	0.871421		FANCI	CENPE	-31.2536	0.80482
	TLR2	DSE	-29.566	0.727281		CCNA2	DEPDC1	-30.6442	0.701656
	FANCI	TPX2	-29.5363	0.810266		NEUROD2	HMP19	-30.3539	0.744367
	CENPF	TPX2	-29.4049	0.882198		FANCI	BUB1B	-30.2411	0.834706
	RAD51AP1	MAD2L1	-29.3497	0.782903		CCNB1	DEPDC1	-30.1336	0.76987
	C1QB	TMEM176B	-29.2808	0.767533		KIF14	CENPE	-29.5812	0.871421
	MAD2L1	RFC4	-29.1484	0.733538		FANCI	TPX2	-29.5363	0.810266
	NUSAP1	FANCI	-28.8625	0.840748		CENPF	TPX2	-29.4049	0.882198
	TNFRSF1A	C1RL	-27.8874	0.714548		FANCI	CCNA2	-29.3573	0.792625
	ALOX5AP	SRGN	-27.7085	0.764244		KIF23	CCNA2	-29.3046	0.84109
						C1QB	TMEM176B	-29.2808	0.767533
						KIF23	CCNB1	-29.1711	0.814905
						NUSAP1	CCNA2	-29.022	0.824522
						NUSAP1	FANCI	-28.8625	0.840748
						FANCI	CCNB1	-28.6835	0.774188
						TPX2	CCNA2	-28.1792	0.803182
						BUB1B	MCM2	-27.9992	0.729589
						CCNB1	BUB1B	-27.9144	0.794871
						ASPM	CENPE	-27.6425	0.877016
						TPPP	SEC14L5	-27.3116	0.747507
						NUSAP1	CENPE	-27.1004	0.796094
						CCNA2	RAD51AP1	-26.9579	0.733171
