# Supplementary material for: Identifying Glioblastoma Gene Networks Based on Hypergeometric Test Analysis
Source: PLoS One. 2014 Dec 31;9(12):e115842. doi: 10.1371/journal.pone.0115842 (PMC4281219; doi:10.1371/journal.pone.0115842)
Supplement: S2 Table — Gene pairs with a PCC above 0.7 and the highest hypergeometric log10 scale values. (XLSX) [file pone.0115842.s006.xlsx]

## Sheet: Sheet1
	GBM17: High Hypergeometric, High PCC					GBM31: High Hypergeometric, High PCC
	Gene1	Gene2	Hypergeometric test	PCC		Gene1	Gene2	Hypergeometric test	PCC
			log(p-value)					log(p-value)
	AK5	KCNK1	-1.73491	0.765795		CAMKV	JPH3	-2.24884	0.72355
	AK5	SV2B	-1.6385	0.716389		TOP2A	RACGAP1	-2.24269	0.806348
	ICAM5	CPLX2	-1.5951	0.727542		KIF15	CKAP2	-2.21983	0.709392
	SYT13	INA	-1.55983	0.735372		VSNL1	NEFM	-2.15937	0.740397
	NEFM	SV2B	-1.46443	0.718858		NEFM	GABRA1	-2.14386	0.733888
	VSNL1	NRGN	-1.4604	0.713633		INA	JPH3	-2.07884	0.730362
	VSNL1	KCNC2	-1.43237	0.712904		KIF15	RACGAP1	-1.99586	0.795472
	VSNL1	CACNG3	-1.40604	0.750112		SLC12A5	CCK	-1.93255	0.740034
	NEFM	SULT4A1	-1.38626	0.727395		SYT13	NEFM	-1.85934	0.749495
	SYT13	SHANK2	-1.34001	0.728163		VSNL1	SLC12A5	-1.85834	0.76671
	SYT13	CPLX2	-1.29912	0.710803		VSNL1	SULT4A1	-1.85834	0.701982
	VSNL1	GABRA1	-1.29407	0.748981		ICAM5	SULT4A1	-1.85834	0.718882
	NEFM	NEFH	-1.26334	0.723299		EZH2	RACGAP1	-1.8203	0.733564
	VSNL1	CHD5	-1.00302	0.707753		MLF1IP	BUB1B	-1.79828	0.766117
	NEFM	KCNC2	-0.970425	0.707441		GABRG2	CCK	-1.79386	0.778654
	GRIN1	SYN1	-0.951948	0.816868		VSNL1	GABRG2	-1.79139	0.766884
	NEFM	CACNG3	-0.945114	0.722727		AK5	SEC14L5	-1.60061	0.747278
	INA	SHANK2	-0.880983	0.734827		ICAM5	CPLX2	-1.5951	0.727542
	INA	CPLX2	-0.842101	0.727655		SYT13	INA	-1.55983	0.735372
	SYT13	SNAP25	-0.526506	0.748363		VSNL1	NRGN	-1.4604	0.713633
	RYR2	VSNL1	0	0.709473		VSNL1	KCNC2	-1.43237	0.712904
	RYR2	NEFM	0	0.732101		VSNL1	CACNG3	-1.40604	0.750112
	RYR2	SLC12A5	0	0.707158		NEFM	SULT4A1	-1.38626	0.727395
	RYR2	SULT4A1	0	0.719492		SYT13	SHANK2	-1.34001	0.728163
	RYR2	GABRG2	0	0.709468		SYT13	CPLX2	-1.29912	0.710803
	RYR2	CPLX2	0	0.711207		VSNL1	GABRA1	-1.29407	0.748981
	FGF13	CDH18	0	0.738178		NEFM	NEFH	-1.26334	0.723299
						NEFM	KCNC2	-0.970425	0.707441
						NEFM	CACNG3	-0.945114	0.722727
						INA	SHANK2	-0.880983	0.734827
						INA	CPLX2	-0.842101	0.727655
						MLF1IP	RACGAP1	-0.827329	0.778615
						SYT13	SNAP25	-0.526506	0.748363
						RYR2	VSNL1	0	0.709473
						RYR2	NEFM	0	0.732101
						RYR2	SLC12A5	0	0.707158
						RYR2	SULT4A1	0	0.719492
						RYR2	GABRG2	0	0.709468
						RYR2	CPLX2	0	0.711207
