# Supplementary material for: Identifying Glioblastoma Gene Networks Based on Hypergeometric Test Analysis
Source: PLoS One. 2014 Dec 31;9(12):e115842. doi: 10.1371/journal.pone.0115842 (PMC4281219; doi:10.1371/journal.pone.0115842)
Supplement: S3 Table — Gene list containing 464 genes are either epigenetic modulators, or genes implicated in the Notch, Shh and Wnt Pathways (though KEGG Pathways). (XLSX) [file pone.0115842.s007.xlsx]

## Sheet: Sheet1
Epigenetic Enzymes							Notch Pathway			Shh Pathway			Wnt Pathway
AIRE	CHD7	JMJD5	NAT10	PRMT8	Tet1		HDAC1	JAG1		CSNK1E	WNT4		RHOA	APC2	DAAM1
ASH1L	CHD8	JMJD6	NCOA1	PYGO1	Tet2		CTBP2	CIR1		CSNK1G2	FBXW11		PPP2R1A	SMAD3	FZD8
ASH2L	CHD9	KAT2A	NCOA3	PYGO2	Tet3		SNW1	JAG2		PRKACB	BMP7		SKP1	LRP6	WNT7B
ASXL1	Ciita	KAT2B	NCOA6	RAG2	TRIM24		HDAC2	PTCRA		PRKACA	GSK3B		CCND2	WNT2	SENP2
ASXL2	CREBBP	KAT5	NSD1	RAI1	TRIM28		DVL3	DTX4		PRKX	WNT7A		CTBP2	NFATC4	NLK
ASXL3	Csrp2bp	KAT6A	PBRM1	RSF1	TRIM33		CREBBP	RFNG		GAS1	BMP4		PPP2CB	WNT5A	FZD4
ATAD2	CXXC1	KAT6B	PHF1	SCMH1	TRIM66		KAT2A	LFNG		BTRC	IHH		CACYBP	CSNK2A1	DVL2
ATAD2B	DIDO1	KAT7	PHF10	SCML2	UBR7		EP300	DTX2		GLI3	WNT7B		JUN	RAC3	FZD3
Atf2	Dnmt1	KAT8	PHF11	SETD1A	UHRF1		MAML1	PSENEN		BMP2	SMO		CTNNB1	FZD5	FZD10
ATRX	Dnmt3a	KDM1A	PHF12	SETD1B	UHRF2		NOTCH2	APH1A		BMP5	CSNK1G1		RUVBL1	AC130454.2	FRAT1
BAZ1A	Dnmt3b	KDM1B	PHF13	SETD2	UTY		DVL1	DVL2		WNT2	CSNK1G3		CCND3	WNT10B	DKK2
BAZ1B	Dnmt3L	KDM2A	PHF14	SETD3	WHSC1		NOTCH3	NOTCH1		LRP2	RAB23		TP53	PRKCG	SOX17
BAZ2A	Dot1L	KDM2B	PHF15	SETD4	WHSC1L1		CTBP1	DLL3		WNT5A	WNT5B		TBL1X	WNT2B	CXXC4
BAZ2B	DPF1	KDM3a	PHF16	SETD5	ZMYND11		HES1	RBPJL		BMP6	WNT16		DVL3	CSNK1A1	TCF7L1
BPTF	DPF2	KDM3B	PHF17	SETD6	ZMYND8		PSEN1	DTX3		WNT10B	PTCH2		SFRP1	DKK4	WNT5B
BRD1	DPF3	KDM4A	PHF19	SETD7			KAT2B	DTX3L		WNT2B	WNT3		CREBBP	WNT11	WNT16
BRD2	EHMT1	KDM4B	PHF2	SETD8			MFNG	MAML2		CSNK1A1	WNT6		PPP2R5A	MAP3K7	CER1
BRD3	EHMT2	KDM4C	PHF20	SETDB1			PSEN2	DLL1		GLI1	STK36		EP300	PRKCA	WNT3
BRD4	ELP3	KDM4D	PHF20L1	SETDB2			ADAM17	DLL4		WNT11	WNT3A		CSNK1E	PPP3CC	WNT6
BRD7	EP300	KDM4DL	PHF21A	SETMAR			NUMB	NOTCH4		GLI2	WNT9A		PPP3CA	PRKACG	VANGL2
BRD8	Esco1	KDM5A	PHF21B	SFMBT1			NCOR2	HES5		PRKACG	CSNK1A1L		MYC	NFATC3	FOSL1
BRD9	Esco2	KDM5B	PHF23	SFMBT2			RBPJ	NUMBL		SHH	WNT10A		PPP2R5D	RAC2	CSNK2B
BRDt	EZH1	KDM5C	PHF3	SHPRH			MAML3	DTX1		WNT8B	DHH		SMAD4	SFRP5	ROCK1
BRPF1	EZH2	KDM5D	PHF6	SIRT1			NCSTN			BMP8B	WNT8A		PRKACB	WNT8B	WNT3A
BRPF3	FBXL19	KDM6A	PHF7	SIRT2						BMP8A	ZIC2		ROCK2	CUL1	NKD1
BRWD1	FBXO10	KDM6B	PHF8	SIRT3						CSNK1D	SUFU		PRKACA	FZD9	WNT9A
BRWD3	FBXO11	KIAA1045	PHIP	SIRT4						PTCH1	WNT9B		SIAH1	PRKCB	CSNK1A1L
C14orf169	G2E3	L3MBTL1	PHRF1	SIRT5						WNT1	HHIP		SMAD2	AC012652.1	WNT10A
CARM1	GTF3C4	L3MBTL2	PRDM1	SIRT6									CTNNBIP1	NFATC1	NKD2
CBX1	Hat1	L3MBTL3	PRDM10	SIRT7									MAPK9	WNT1	WNT8A
CBX2	HDAC1	L3MBTL4	PRDM11	SMARCA2									DVL1	WNT4	WNT9B
CBX3	HDAC10	MBD1	PRDM12	SMARCA4									CTBP1	RAC1	TBL1XR1
CBX4	HDAC11	MBD2	PRDM13	SMYD1									PSEN1	PPP2CA	RBX1
CBX5	HDAC2	MBD3	PRDM14	SMYD2									APC	CCND1	CAMK2D
CBX6	HDAC3	MBD4	PRDM15	SMYD3									CSNK2A2	FBXW11	PPP3R2
CBX7	HDAC4	MBD5	PRDM16	SMYD4									FZD7	LRP5	AXIN2
CBX8	HDAC5	MBD6	PRDM2	SMYD5									PLCB4	FRAT2	PPP2R5E
CDY1	HDAC6	MBTD1	PRDM4	SP100									FZD6	GSK3B	PORCN
CDY2A	HDAC7	MeCP2	PRDM5	SP110									PLCB2	CAMK2B	PRICKLE1
Cdyl	HDAC8	MLL	PRDM6	SP140									SFRP4	FZD2	SFRP2
CDYL	HDAC9	MLL2	PRDM7	SP140L									PRKX	WNT7A	PRICKLE2
CDYL2	ING1	MLL3	PRDM8	SUV39h1									MMP7	MAPK8
CECR2	ING2	MLL4	PRDM9	SUV39h2									FZD1	LEF1
CHD1	ING3	MLL5	PRMT1	SUV420h1									PPP3R1	TBL1Y
CHD2	ING4	MLLT10	PRMT10	SUV420h2									DKK1	PLCB1
CHD3	ING5	MLLT6	PRMT2	TAF1									PPP2R5B	CAMK2G
CHD4	INTS12	MPHOSPH8	PRMT3	TAF1L									WIF1	TCF7L2
CHD5	JARID2	MSL3	PRMT5	TAF3									MAPK10	DAAM2
CHD6	JHDM1D	MSL3P1	PRMT6	TCF19									BTRC	AXIN1
	JMJD1C	MTF2	PRMT7	TCF20									TCF7	PLCB3
