# Supplementary material for: Identifying Glioblastoma Gene Networks Based on Hypergeometric Test Analysis
Source: PLoS One. 2014 Dec 31;9(12):e115842. doi: 10.1371/journal.pone.0115842 (PMC4281219; doi:10.1371/journal.pone.0115842)
Supplement: S1 File — Perl scripts used in the pipeline. (TXT) [file pone.0115842.s008.txt]

################################
#########SCRIPT1.pl#############
################################

#!/usr/bin/perl -w

#Count how many genes out of a given gene list does each TCGA patient Differentially Express
#DE genes must have: q< 0.05  && |log2FC| > 1.2

#In_1 (Input_1) is a table that contains the list with the genes that we want to search the patients for
#The first column for Input_1 must be the gene names. As a second column we can have the FC of the RNAseq patient.
#this way we can also check if the FC of the RNAseq Patient has the same direction as the FC of the TCGA patient (line 72)

#In_2 (Input_2) contains is a table that contains the log2FC for every gene for every TCGA patient. The first column will be the TCGA patient ID and every other column will
#be the log2FC of that gene for that patient. The first row contains all the gene names.

#OUT1 (Output_1) is a table that contains the TCGA patient ID and the list of genes that this patient DE. The first column is the Patient ID
#and every other column is the gene names that get DE

#OUT2 (Output_2) is a table that contains the TCGA Patient Ids and the number of genes that each patient DE out of the starting gene list (Input_1) 

(@ARGV == 4) or die "Usage:.....\n";

open (IN_1, $ARGV[0] ) or die "can not open 1 \n";  
open (IN_2, $ARGV[1] ) or die "can not open 2 \n";
open (OUT1, ">$ARGV[2]" ) or die "can not open 2 \n";
open (OUT2, ">$ARGV[3]" ) or die "can not open 2 \n";


$madag=1;
$i=0;
while ($line1 = <IN_1>)

{chomp ( $line1 );
@table2 = split(' ', $line1);
$dictionary[$i] = $table2[0];
$expression1[$i] = $table2[1];

$i++;
}


while ( $line2 = <IN_2> )

{
    $systems=0;
    $point =0;
    chomp ( $line2 );
    @table = split(' ', $line2);
    $length = @table;
    
    if($madag == 1)
    { 
    
    for ($rr =1 ; $rr< $length; $rr++)
    
       {
       
       $definition[$rr] = $table[$rr];
       
       
       }
      $madag++;
      }
    
    
    else{
    
    print OUT1 "\n$table[0]	";
   for($j=0; $j< $i ; $j++)
      {
      
      for($k=1; $k< $length ; $k++)
         {
         
         if (lc($dictionary[$j]) eq lc($definition[$k]) )
         
            {
           
           # $multiply = $expression1[$j] * $table[$k];
             
            if ( abs($table[$k]) > 1.2 )
            
               {
               print OUT1 "$definition[$k]	";
               $systems++;
               }
            
            }
         
         
         }
      
      }
       print OUT2 "$table[0]	";
       print OUT2 "$systems\n";
       
       }
}


################################
#########SCRIPT2.pl#############
################################

#!/usr/bin/perl -w

#Count how many patients DE each gene in the given list in Input_1 of script_1.pl (more info at script_1.pl)
# In_1 (Input_1) is the same file that we used as Input_1 in script_1.pl
# In_2 (Input_2) is the Output1 of script_1.pl
# the Output will be a table with the Gene Names of Input_1 and the number of TCGA patients that DE each Gene

(@ARGV == 2) or die "Usage:.....\n";

open (IN_1, $ARGV[0] ) or die "can not open 1 \n";  
open (IN_2, $ARGV[1] ) or die "can not open 2 \n";


$madag=1;
$i=0;
while ($line1 = <IN_1>)

{chomp ( $line1 );
@table2 = split(' ', $line1);
$dictionary[$i] = $table2[0];
$count[$i] = 0;

$i++;
}


while ( $line2 = <IN_2> )

{
 
  
    chomp ( $line2 );
    @table = split(' ', $line2);
    $length = @table;
    
    for ($j=0; $j< $i; $j++)
        {
        
        for( $k=0; $k <$length; $k++)
        {
        
        if( lc($dictionary[$j]) eq lc($table[$k]) )
        
          { $count[$j] ++;
          
          }
        }
        
        }
    
       
}


for ($e=0; $e< $i; $e++)
     {
     print " $dictionary[$e]	$count[$e]\n";
     
     }


################################
#########SCRIPT3.pl#############
################################

#!/usr/bin/perl -w

#For every Gene Pair made by the Input_1 Gene list (the one we used in script_1.pl), we count the number of Patients differentially dxpressing both genes of the gene pair
# In_1 (Input 1) is the sorted list with the gene names of interest (Ranked_Script2_Output1.txt) 
# In_2 (Input 2) is the Output 1 of script_1.pl
# OUT1 (Output) is a matrix with the first column and the first row being the gene names and each cell of the matrix containing the number
# of patients that have the 2 genes (gene of the column and gene of the row) DE
#the diagonal of the matrix corresponds to how many patients had that specific gene of the diagonal DE

(@ARGV == 3) or die "Usage:.....\n";

open (IN_1, $ARGV[0] ) or die "can not open 1 \n";  
open (IN_2, $ARGV[1] ) or die "can not open 2 \n";
open (OUT1, ">$ARGV[2]" ) or die "can not open 3 \n";

$dim1=0;
$dim2=0;
$madag=1;
$i=0;
while ($line1 = <IN_1>)

{chomp ( $line1 );
@table2 = split(' ', $line1);
$dictionary[$i] = $table2[0];
$i++;
}


for ( $j=0; $j<$i;$j++)
    {
    
    for( $k=0; $k<$i; $k++)
       {
       
       $$matrix[$j][$k] =0;
       
       
       }
    }


while ( $line2 = <IN_2> )

{
 
  
    chomp ( $line2 );
    @table = split(' ', $line2);
    $length = @table;
    print"$table[0]\n";
    for ($j=0 ; $j<$i; $j++)
        {
        
        for ( $k= $j; $k<$i ; $k++)
            {        
            
            $dim1=0;
            $dim2=0;    
            for ($t=0; $t < $length; $t++)
                {                
                if( lc($dictionary[$j]) eq lc($table[$t]))
                  {
                  $dim1=1;
                  }    
            
               if (lc($dictionary[$k]) eq lc($table[$t]))
                  {
                  $dim2=1;                  
                  }
                           
                }
            
      
         $dim3 = $dim1 + $dim2;
         
         
         if( $dim3 == 2)
           {           
           $$matrix[$j][$k]++;                      
           }
             
            
           }
        
        
        
        }
    
  
  }  
    


    
    
    print OUT1 "Genes	";
    
    for($r=0; $r<$i; $r++)
       {      
       print OUT1 "$dictionary[$r]	";       
       }
    
    print OUT1 "\n";
    
    for ( $j=0; $j<$i;$j++)
    {
    
    print OUT1 "$dictionary[$j]	";
    
    for( $k=0; $k<$i; $k++)
       {
       
       print OUT1 "$$matrix[$j][$k]	";
       
       
       }
    
    print OUT1"\n";
    
    
    }


################################
#########SCRIPT4.pl#############
################################

#!/usr/bin/perl -w

# In_1 (Input) is the output of script 3. This is a matrix that the first row and column are gene names and 
#each cell contains the number of patients DE both genes (gene1 is row and gene2 is column)

# OUT1 (Output 1) is the same Matrix as Input with the only difference that each cell contains the probability (p-value)of the 2 genes 
#being randomly DE

# OUT2 (Output 2) is a table with 3 columns. The first 2 columns are the gene names of a specific pair and the third column is
#the p-value for that specific gene pair (as in Output 1)


 
(@ARGV == 3) or die "Usage:.....\n";

open (IN_1, $ARGV[0] ) or die "can not open 1 \n";  
open (OUT1, ">$ARGV[1]" ) or die "can not open 2 \n";
open (OUT2, ">$ARGV[2]" ) or die "can not open 2 \n";

$i=0;
$solution =0;
$total_solution =0;

$madag=1;
while ($line1 = <IN_1>)

{chomp ( $line1 );

@table2 = split(' ', $line1);
$length = @table2;

for ($j=0; $j< $length; $j++)
    {
$$dictionary[$i][$j] = $table2[$j];
    }
    $i++;
}

use Math::BigFloat;

for ($g=1; $g<$length; $g++)
    {print "$g\n";
    
    for( $h=$g+1; $h< $length; $h++)
       {
         
         $solution =0;
         $total_solution =0;
         
         $yes_1_2 = $$dictionary[$g][$h] ;
         $yes1 = $$dictionary[$g][$g];
         $yes2 = $$dictionary[$h][$h];
         $yes3 = 433 - $yes1;
         
         $tGeneA = Math::BigFloat->new($yes1);
         $tGeneB = Math::BigFloat->new($yes2);
         $nonGeneA = Math::BigFloat->new($yes3);
         
         
         
         
         
         for($gAB= $yes_1_2; $gAB<= $yes2; $gAB++)
            {
           
           $yes4 = $yes2 - $gAB;
           
           $GeneAB = Math::BigFloat->new($gAB);
           $nonGeneAB = Math::BigFloat->new($yes4);
           $totalP = Math::BigFloat->new(433);
           
           $alpha = $tGeneA->copy()->bnok($GeneAB);
           $beta = $nonGeneA->copy()->bnok($nonGeneAB);
           $gamma = $totalP->copy()->bnok($tGeneB);
           
            $solution =  ($alpha * $beta) / $gamma;
            
            $total_solution = $total_solution + $solution;
            
            }

         $$dictionary[$g][$h] = $total_solution;
      #print OUT1"$$dictionary[$g][$h]	";
      #print OUT2 "$$dictionary[$g][0]	$$dictionary[0][$h]	$$dictionary[$g][$h]\n";


              
       }
    #print OUT1 "\n";
  
    }
    
    
    
 
 
 for ($q=0; $q< $length; $q++)
     {
     
      for ($w=0; $w < $length; $w++)
          {
          print OUT1"$$dictionary[$q][$w]	";
          
          
          }
     
     print OUT1 "\n";
     
     }


   
 for ($q=1; $q< $length; $q++)
     {
     
      for ($w=$q+1; $w < $length; $w++)
          {
          print OUT2 "$$dictionary[$q][0]	$$dictionary[0][$w]	$$dictionary[$q][$w]\n";
          
          
          }
     
   
     
     }
  


################################
#########SCRIPT5.pl#############
################################
#!/usr/bin/perl -w

#calculates the pearson correlation for every combination
#IN_1 (Input) is a table with log2(FC) of gene expression for each TCGA patient. Genes of interest (rows) and Patient ID (columns

#Output is a table with the first 2 columns being the names of the each gene pair and the third column being the Pearson Correlation
#Coefficient between the expression of the genes of this pair
(@ARGV == 1) or die "Usage:.....\n";

open (IN_1, $ARGV[0] ) or die "can not open 1 \n";  

 $SXY=0;
            $SX=0;
            $SY=0;
$i=0;
$madag=0;
$j=0;

###################################
while ($line1 = <IN_1>)
{

if ($madag==0)
   {
   $madag++;
   }
   
   
   else{


chomp ( $line1 );
@table2 = split(' ', $line1);
$length = @table2;

for ($i=0; $i< $length; $i++)
    {
    
    $$matrix[$j][$i] = $table2[$i];   
    }

$j++;
}
}


###################################


for ($k=0; $k< $j; $k++)
    {
    
    for ( $h = $k+1; $h <$j; $h++)
        {
            $Xmean=0;
            $Ymean=0;
            $SSXY=0;
            $SSX=0;
            $SSY=0;
            
         for( $g=1; $g<$length; $g++)
            {
            $Xmean += $$matrix[$k][$g];
            $Ymean += $$matrix[$h][$g];           
            }
            
        $length2= $length - 1;
        $Xmean2 = $Xmean/$length2;
        $Ymean2 = $Ymean/$length2;
        
        for( $gg=1; $gg<$length; $gg++)
            {
            
            $SXY= ($$matrix[$k][$gg] - $Xmean2 ) * ($$matrix[$h][$gg] - $Ymean2 );
            $SX = ($$matrix[$k][$gg] - $Xmean2 ) * ($$matrix[$k][$gg] - $Xmean2 );
            $SY = ($$matrix[$h][$gg] - $Ymean2 ) * ($$matrix[$h][$gg] - $Ymean2 );
            
            $SSXY += $SXY;
            $SSX += $SX;
            $SSY  += $SY;
            
            $SXY=0;
            $SX=0;
            $SY=0;    
            }
        $sumXY= $SSX * $SSY;
          $rXY = $SSXY / (sqrt($sumXY));
          $$matrix2[$k][$h]= $rXY;
          $rXY=0;
        
               
        }
        
    }
    
    
    for ($kk=0; $kk< $j; $kk++)
    {
    
    for ( $hh = $kk+1; $hh <$j; $hh++)
        {
        
        print "$$matrix[$kk][0]	$$matrix[$hh][0]	$$matrix2[$kk][$hh]\n";
        
        
        }
        
        
        
        }
    
    


################################
#########SCRIPT6.pl#############
################################

#!/usr/bin/perl -w

#Sort the 2 inputs based on their first 2 columns

#In_1 (Input 1) is the file with the 2 gene names of the gene pair (columns 1 & 2) and the Pearson Correlation Coefficient (third column)

#In_2 (Input 2) is the file with the 2 gene names of the gene pair (columns 1 & 2) and the p value from the hypergeometric test

#The output is a table with the 2 gene names of every gene pair in the first 2 columns, 
# the log10(p-value) for the third column
#the PCC for the 4th column


(@ARGV == 3) or die "Usage:.....\n";

open (IN_1, $ARGV[0] ) or die "can not open 1 \n";  
open (IN_2, $ARGV[1] ) or die "can not open 2 \n";
open (OUT1, ">$ARGV[2]" ) or die "can not open 2 \n";

$i=0;
$madag=0;

while ($line1 = <IN_1>)

{chomp ( $line1 );
 @table2 = split(' ', $line1);
$dictionary1[$i] = $table2[0];
$dictionary2[$i] = $table2[1];
$expression[$i] = $table2[2];
#print "$dictionary1[$i]\n";
$i++;
}


while ( $line2 = <IN_2> )

{
chomp ( $line2 );
@table = split(' ', $line2);

#print "$line2\n";


for ($g=0; $g<$i; $g++)
    {

if( lc($table[0]) eq lc($dictionary1[$g]) || lc($table[0]) eq lc($dictionary2[$g]))
     {
     
     if( lc($table[1]) eq lc($dictionary1[$g]) || lc($table[1]) eq lc($dictionary2[$g]))
        {
        $log = log($table[2])/log(10);
        print OUT1 "$table[0]	$table[1]	$log	$expression[$g]\n";
        }
     
     
     } 

}


}
